# Supplementary material for: First Report of fusF Gene in Staphylococcus kloosii from Virgin Tropical Soil: Expanding the Ecological Reservoirs of Fusidic Acid Resistance
Source: Microorganisms. 2026 Jan 15;14(1):197. doi: 10.3390/microorganisms14010197 (PMC12843955; doi:10.3390/microorganisms14010197)
Supplement: Supplementary file 1 [file microorganisms-14-00197-s001.zip]

Archive with 2 entries (2 files):
- R4 AST panel (supplementary Table S5)9.1.xlsx
- R4 Revised microorganisms-4005169-supplementary filesEDIT9.1.pdf
