# Supplementary material for: First Report of fusF Gene in Staphylococcus kloosii from Virgin Tropical Soil: Expanding the Ecological Reservoirs of Fusidic Acid Resistance
Source: Microorganisms. 2026 Jan 15;14(1):197. doi: 10.3390/microorganisms14010197 (PMC12843955; doi:10.3390/microorganisms14010197)
Supplement: Supplementary file 1 [file microorganisms-14-00197-s001.zip › R4 AST panel (supplementary Table S5)9.1.xlsx]

## Sheet: Sheet1
																										Table S5: Antimicrobial susceptibility testing (AST) profiles (MIC values and categorical interpretations) of 10 environmental staphylococci isolates tested using the VITEK®2 panel.
Isolate ID	Susceptibility profiles
	Cefoxitin Screen	Benzylpenicillin		Amox/Clav		Amp/Sulb		Pip/Tazo		Cloxacillin		Oxacillin		Cefuroxime		Cefoperazone		Cefotaxime		Ceftriaxone		Cefepime		Ceftaroline		Ertapenem±		Imipenem±		Meropenem±		Gentamicin		Ciprofloxacin		Levofloxacin		Moxifloxacin		Clindamycin		Inducible Clindamycin Resistance	Azithromycin		Erythromycin		Linezolid		Teicoplanin
P1-D3-C1	NEG	0.12	S	0.5	S	0.25	S	0.5	S	0.5	S	0.5	S	0.5	S	1	S	0.5	S	0.5	S	0.5	S	0.25	S	0.25		0.125		0.125		≤0.5	S	≤0.5	S	0.25	S	≤0.25	S	≤0.25	S	POS	≥8	R	≥8	R	2	S	2
P1-D4-C1	NEG	0.12	S	1	S	0.5	S	1	S	0.5	S	0.5	S	1	S	2	S	1	S	1	S	1	S	1	S	0.5		0.25		0.25		≤0.5	S	≤0.5	S	0.25	S	0.5	S	≤0.25	S	NEG	1	S	0.5	S	2	S	≤0.5
P2-D4-C1	NEG	0.12	S	1	S	0.5	S	1	S	0.25	S	0.5	S	1	S	2	S	1	S	1	S	1	S	1	S	0.5		0.25		0.25		≤0.5	S	≤0.5	S	0.25	S	1	S	≤0.25	S	NEG	1	S	0.5	S	4	S	≤0.5
P3-D3-C1	NEG	0.06	S	0.5	S	0.25	S	0.5	S	0.5	S	0.5	S	1	S	2	S	1	S	1	S	1	S	1	S	0.5		0.25		0.25		≤0.5	S	≤0.5	S	0.25	S	1	S	≤0.25	S	NEG	1	S	0.5	S	4	S	≤0.5
P3-D4-C1	NEG	≤0.03	S	1	S	0.5	S	1	S	0.125	S	≤0.25	S	0.5	S	1	S	0.5	S	0.5	S	0.5	S	0.5	S	0.25		0.125		0.125		≤0.5	S	≤0.5	S	0.25	S	≤0.25	S	≤0.25	S	POS	≥8	R	≥8	R	2	S	2
P3-D4-C2	NEG	0.12	S	1	S	0.5	S	1	S	0.5	S	0.5	S	1	S	2	S	1	S	1	S	1	S	1	S	0.5		0.25		0.25		≤0.5	S	≤0.5	S	0.25	S	0.5	S	≤0.25	S	NEG	1	S	0.5	S	2	S	≤0.5
P4-D4-C2	NEG	0.06	S	1	S	0.5	S	1	S	0.25	S	0.5	S	1	S	2	S	1	S	1	S	1	S	1	S	0.5		0.25		0.25		≤0.5	S	≤0.5	S	0.25	S	0.5	S	≤0.25	S	NEG	1	S	0.5	S	4	S	≤0.5
P6-D3-C1	NEG	0.12	S	1	S	0.5	S	1	S	0.5	S	0.5	S	1	S	2	S	1	S	1	S	1	S	1	S	0.5		0.25		0.25		≤0.5	S	≤0.5	S	0.25	S	1	S	≤0.25	S	NEG	1	S	0.5	S	2	S	≤0.5
P7-D4-C1	NEG	0.06	S	1	S	0.5	S	1	S	0.5	S	0.5	S	1	S	2	S	1	S	1	S	1	S	1	S	0.5		0.25		0.25		≤0.5	S	≤0.5	S	0.25	S	1	S	≤0.25	S	NEG	1	S	0.5	S	4	S	1
P7-D4-C2	NEG	0.06	S	0.5	S	0.25	S	0.5	S	0.125	S	≤0.25	S	0.5	S	1	S	0.5	S	0.5	S	0.5	S	0.25	S	0.25		0.125		0.125		≤0.5	S	≤0.5	S	0.25	S	≤0.25	S	≤0.25	S	POS	≥8	R	≥8	R	2	S	2
																			Note: ±Carbepenems are not interepreted according to the CLSI, 2024.
[truncated: 13 more columns]
